# Supplementary material for: Lipidomic data on lipid droplet triglyceride remodelling associated with protection of breast cancer cells from lipotoxic stress
Source: Data Brief. 2018 Mar 12;18:234–40. doi: 10.1016/j.dib.2018.03.033 (PMC5996238; doi:10.1016/j.dib.2018.03.033)
Supplement: Supplementary file 1 — Supplementary material [file mmc1.zip]

Archive with 4 entries (4 files):
- COI_TOE.pdf
- coi_disclosure Petan.pdf
- coi_disclosure RZ.pdf
- COI_EJ.pdf
